# Supplementary material for: Global Research Trends and Future Directions for Buckwheat as a Smart Crop: A Bibliometric and Content Analysis
Source: Foods. 2024 Dec 17;13(24):4068. doi: 10.3390/foods13244068 (PMC11675993; doi:10.3390/foods13244068)
Supplement: Supplementary file 1 [file foods-13-04068-s001.zip]

Archive with 3 entries (3 files):
- Supplementary Table S1. Table of Institutional Published Literature.xlsx
- Supplementary Table S2. Co-citation table of literatures.xlsx
- Supplementary Table S3. High Frequency Keyword Table.xlsx
