# Supplementary material for: Global Research Trends and Future Directions for Buckwheat as a Smart Crop: A Bibliometric and Content Analysis
Source: Foods. 2024 Dec 17;13(24):4068. doi: 10.3390/foods13244068 (PMC11675993; doi:10.3390/foods13244068)
Supplement: Supplementary file 1 [file foods-13-04068-s001.zip › Supplementary Table S1. Table of Institutional Published Literature.xlsx]

## Sheet: Sheet1
Supplementary Table 1. Table of Institutional Published Literature
Rank	Institution	Country	Number of studies	Total citations	Average citation
1	National Agriculture & Food Research Organization - Japan	Japan	139	3001	21.59
2	Ministry of Agriculture & Rural Affairs	China	127	2053	16.17
3	Northwest A&F University - China	China	122	3101	25.42
4	Chengdu University	China	121	1506	12.45
5	Chinese Academy of Agricultural Sciences	China	115	2875	25
6	Polish Academy of Sciences	Poland	109	2603	23.88
7	Sichuan Agricultural University	China	106	2351	22.18
8	University of Ljubljana	Slovenia	104	3815	36.68
9	Institute of Animal Reproduction & Food Research of the Polish Academy of Sciences	Poland	89	2670	30
10	Shanxi Agricultural University	China	82	1699	20.72
