# Supplementary material for: Global Research Trends and Future Directions for Buckwheat as a Smart Crop: A Bibliometric and Content Analysis
Source: Foods. 2024 Dec 17;13(24):4068. doi: 10.3390/foods13244068 (PMC11675993; doi:10.3390/foods13244068)
Supplement: Supplementary file 1 [file foods-13-04068-s001.zip › Supplementary Table S2. Co-citation table of literatures.xlsx]

## Sheet: Sheet1
Table 4. Co-citation table of literatures
Rank	Title	Journal	author(s)	Total citations
1	Treasure from garden: Bioactive compounds of buckwheat	FOOD CHEMISTRY	Huda MN	111
2	The Tartary Buckwheat Genome Provides Insights into Rutin Biosynthesis and Abiotic Stress Tolerance	MOLECULAR PLANT	Zhang LJ	108
3	Chemical composition and health effects of Tartary buckwheat	FOOD CHEMISTRY	Zhu F	92
4	Buckwheat as a Functional Food and Its Effects on Health	JOURNAL OF AGRICULTURAL AND FOOD CHEMISTRY	Gimenez-Bastida JA	80
5	Bioactive compounds, health benefits, and industrial applications of Tartary buckwheat (Fagopyrum tataricum)	CRITICAL REVIEWS IN FOOD SCIENCE AND NUTRITION	Zou L	71
6	Pseudocereal grains: Nutritional value, health benefits and current applications for the development of gluten-free foods	FOOD AND CHEMICAL TOXICOLOGY	Martinez-Villaluenga C	58
7	Resequencing of global Tartary buckwheat accessions reveals multiple domestication events and key loci associated with agronomic traits	GENOME BIOLOGY	Zhang KX	56
8	Bioactive compounds in functional buckwheat food	FOOD RESEARCH INTERNATIONAL	Zhang ZL	53
9	Assembly of the draft genome of buckwheat and its applications in identifying agronomically useful genes	DNA RESEARCH	Yasui Y	51
10	Strategic enhancement of genetic gain for nutraceutical development in buckwheat: A genomics-driven perspective	BIOTECHNOLOGY ADVANCES	Joshi DC	49
