# Supplementary material for: Global Research Trends and Future Directions for Buckwheat as a Smart Crop: A Bibliometric and Content Analysis
Source: Foods. 2024 Dec 17;13(24):4068. doi: 10.3390/foods13244068 (PMC11675993; doi:10.3390/foods13244068)
Supplement: Supplementary file 1 [file foods-13-04068-s001.zip › Supplementary Table S3. High Frequency Keyword Table.xlsx]

## Sheet: Sheet1
Supplementary Table 3. High Frequency Keyword Table
Rank	Keyword	Counts	Rank	Keyword	Counts
1	buckwheat	1176	11	starch	206
2	rutin	489	12	antioxidant	205
3	antioxidant activity	424	13	rice	199
4	quality	358	14	food	190
5	flavonoids	347	15	quercetin	189
6	identification	276	16	fagopyrum esculentum	183
7	wheat	257	17	plants	183
8	flour	243	18	phenolic-compounds	174
9	growth	234	19	physicochemical property	171
10	protein	214	20	products	149
